# Supplementary material for: Chemical Compositions of Scutellaria Essential Oils Cultivated in Eastern Oregon: S. angustifolia, S. baicalensis, S. barbata, and S. lateriflora
Source: Plants (Basel). 2026 Apr 1;15(7):1075. doi: 10.3390/plants15071075 (PMC13074248; doi:10.3390/plants15071075)
Supplement: Supplementary file 1 [file plants-15-01075-s001.zip]

Archive with 1 entries (1 files):
- plants-4179872-supplementary.pdf
